# Supplementary material for: Characterization of Two Ethephon-Induced IDA-Like Genes from Mango, and Elucidation of Their Involvement in Regulating Organ Abscission
Source: Genes (Basel). 2021 Mar 19;12(3):439. doi: 10.3390/genes12030439 (PMC8003476; doi:10.3390/genes12030439)
Supplement: Supplementary file 1 [file genes-12-00439-s001.zip]

Archive with 1 entries (1 files):
- Supplementary files Rai et al 2021.docx
